# Supplementary material for: Develop a Compact RNA Base Editor by Fusing ADAR with Engineered EcCas6e
Source: Adv Sci (Weinh). 2023 Apr 25;10(17):2206813. doi: 10.1002/advs.202206813 (PMC10265090; doi:10.1002/advs.202206813)
Supplement: Supplementary file 3 — Supporting Information [file ADVS-10-2206813-s001.xlsx]

## Sheet: Supplementary Data 1
Corresponding to Fig.1c		Editing rate (RFP+)%
	Site	SsoCas6			MmCas6			BhCas5d			SpCas5d			SsCas6			EcCas6e			PaCas6f			MtCas6			PfCas6f			PaCsf5
	W63X	9.93	9.78	10.3	34.4	37.2	38	8.26	8.5	8.32	1.69	1.62	1.68	0	0	0	46.3	44.3	41.8	13.6	13	13	2.93	3.28	2.77	4.16	4.31	3.62	22.8	23.2	21.5
	W98X	4.16	3.74	4.26	54.7	44.4	55.4	12.7	12.2	11.2	9.82	9.17	9.69	0	0	0.024	35.3	36.5	33.8	4.37	2.91	4.4	0.59	0.6	0.69	12	14.3	13.5	60.5	59.6	56.8
	W148X	33	31.8	32.7	51.5	52	50.2	32	30.8	32	17.6	16.9	17.2	0.036	0.019	0.018	68.7	67	66	49.6	46.9	46.9	13.2	13.4	13.5	19.9	17.7	19	56.4	55.5	55.4
Corresponding to Fig.1d		SNV numbers
		A-to-I	C-to-U
	PaCsf5	644	382
	EcCas6e	959	519
	MmCas6	20731	9364

## Sheet: Supplementary Data 2
Corresponding to Fig.2b		WT			H20A			H20R			H20K			H20S			H20F			H20L			H20I			H20M			H20V			H20P			H20T			H20Y			H20Q			H20N			H20D
	(RFP+) (%)	16	13.8	13.2	8.08	7.14	7.5	9.84	9.35	9.08	9.78	10.8	9.38	10.1	7.65	6.82	8.15	8.4	9.84	13.6	12.6	12.1	12.6	12.3	11.7	9.43	11.8	8.54	8.95	8.63	7.16	6.35	7.63	7.2	6.64	6.57	5.86	10.9	12	10.7	8.4	8.05	8.41	8.99	9.08	8.67	1.29	0.9	0.84
	(GFP+) (%)	0.45	0.06	0.48	30.6	27.7	29.5	38.9	33.5	32.6	38.4	37.5	35.9	30.9	28.4	24.9	27.1	29.1	30.6	36.8	33.8	34.7	32	29.8	29.9	33.1	32.6	29.8	23.8	23.6	21.2	21.8	23.4	21.6	29	26.2	24.7	35.9	35.3	33.2	26.1	25.7	26.8	26.1	26.2	25.4	39.1	34	37.6
Corresponding to Fig.2c	OD	mCherry (-Dox)					mCherry (+Dox)					EcCas6e (-Dox)					EcCas6e (+Dox)					EcCas6eH20A (-Dox)					EcCas6eH20A (+Dox)					EcCas6eH20L (-Dox)					EcCas6eH20L (+Dox)
	0h	0.44	0.445	0.442	0.429	0.459	0.446	0.454	0.451	0.447	0.456	0.391	0.403	0.401	0.405	0.397	0.396	0.363	0.401	0.401	0.387	0.403	0.405	0.398	0.406	0.397	0.414	0.41	0.402	0.412	0.399	0.435	0.44	0.436	0.469	0.447	0.453	0.454	0.462	0.459	0.441
	24h	0.641	0.722	0.667	0.717	0.728	0.842	0.788	0.812	0.81	0.826	0.665	0.714	0.726	0.685	0.699	0.539	0.554	0.628	0.601	0.587	0.734	0.84	0.755	0.78	0.838	0.764	0.723	0.793	0.789	0.784	0.721	0.82	0.725	0.8	0.897	0.762	0.806	0.842	0.818	0.836
	48h	1.336	1.307	1.329	1.244	1.201	1.686	1.557	1.566	1.498	1.48	1.075	1.095	1.123	1.088	1.115	0.382	0.414	0.404	0.392	0.439	1.334	1.257	1.367	1.424	1.378	1.474	1.403	1.482	1.55	1.526	1.275	1.329	0.768	1.04	1.41	1.381	1.274	1.36	1.274	1.296
	72h	2.113	2.123	1.891	1.976	1.9	2.132	1.453	1.998	2.105	2.097	1.512	1.347	1.829	1.929	1.874	0.354	0.351	0.347	0.373	0.359	1.874	1.929	1.933	1.98	1.978	2.082	1.962	1.321	2.065	1.965	1.974	1.901	2.197	2.035	2.085	1.839	1.994	1.943	1.904	1.835
	96h	2.192	2.098	1.872	2.009	1.811	2.05	2.019	2.012	2.01	2.17	2.115	2.042	2.212	2.036	2.055	0.249	0.226	0.274	0.256	0.269	1.847	2.136	1.766	1.974	2.22	1.92	1.889	1.974	1.752	1.789	2.083	2.097	2.193	2.115	1.771	1.888	1.775	1.993	1.906	1.822
	120h	2.309	2.108	1.984	2.108	2.099	1.947	2.004	2.119	1.995	1.933	2.587	2.279	2.147	2.123	2.23	0.225	0.217	0.232	0.229	0.254	2.44		2.014	2.104	2.166	2.108	2.121	1.916	1.903	1.946	2.501	2.252	1.963	2.027	2.728	2.249	2.001	2.072	2.04	2.117
Corresponding to Fig.2d	(RFP+) (%)
	Site	3’ DR			5’ DR			Dual DR			Non DR
	W63X	12	12.3	11.1	4.48	4.23	4.39	30.3	31.1	28.7	0.57	0.49	0.5
	W148X	19.6	16.1	22.6	15.8	13.7	14	52.8	54.6	53.5	1.57	1.45	1.76
Corresponding to Fig.2e	A-I conversion rate (%)
		3X NLS			2X NLS			non-NLS			1X NES
	W63X	30.3	31.1	28.7	39.7	40.9	36.9	24.9	25.6	25.3	37.6	38.5	38.7
	W148X	56.9	59.7	55.6	54.6	57.5	54.1	49.5	48.3	49.2	71.9	71.6	70.9
	PPIB	52	51	51	41	42	39	41	38	40	74	73	74
	SMAD4-S2	44	42	37	42	45	47	44	47	45	53	56	56
Corresponding to Fig.2f	(RFP+) (%)
		W63X			W98X			W148X
	mis11/22nt	36.9	43.9	38.8	77.5	77	77.4	77.1	76.3	77.2
	mis14/30nt	78.3	77.3	75.6	80.7	79.6	83	88.2	87	87.8
	mis20/40nt	70.1	65.6	72.1	77.6	79.9	80.9	92.1	91.1	92.9
	mis25/50nt	80.1	81.2	80.9	88.3	88.8	88.4	88	89.7	88.9
[truncated: 12 more columns]

## Sheet: Supplementary Data 3
Corresponding to Fig.3b	A-I conversion rate (%)
		ceRBERESCUE-S			ceRBERESCUE-S_non-DR			RESCUE-S			RESCUE-S_non-DR
	PPIB	60	60	61	4	9	5	3	2	3	1	2	2
	KRAS-S1	57	57		16	15	13	13	14		13	12
	KRAS-S2	54	48	49	15	12	15	14	16	10	1	1	0
	SMAD4-S1	48	44	44	3	3	3	3	2	2	0	0	0
	SMAD4-S2	52	52	51	19	17	18	8	9	8	9	7	6
	FANCC	38	37	35	13	14	14	7	7	7	4	4	4
Corresponding to Fig.3c	C-U conversion rate (%)
		ceRBERESCUE-S			ceRBERESCUE-S_non-DR			RESCUE-S			RESCUE-S_non-DR
	NFKB1	30	28	29	7	6	8	24	25	24	4	4	4
	F8	51	52	54	3	3	3	17	22	21	1	4	1
	KRAS	62	57	61	2	5	4	14	25	17	2	2	5
	PPIB	49	52	48	2	1	0	3	2	3	3	2	1
	SMN1	38	36	33	2	1
	NF1	50	50	50	1	1	2
	NF2	48	52	50	3	5	3
	RAF1	48	54	61	3	5	5
Corresponding to Fig.3d	SNV numbers
		A-to-I			C-to-U
	EGFP	736	708	638	482	483	484
	ceRBE	1152	1012	1253	429	401	452
	ceRBE_nonDR	930	951	946	434	483	446
	REPAIR v2	2374	2517	2609	392	399	416

## Sheet: Supplementary Data 4
Corresponding to Fig.4b	A-I conversion rate (%)
	A position in mRNA	ceRBE			Control
	-38	1	0	0	4	2
	-36	2	0	0	2	2
	-32	1	0	2	1	2
	-31	4	0	5	2	2
	-27	5	7	4	2	3
	-24	2	2	1	2	2
	-16	1	2	2	9	6
	-14	2	1	0	4	2
	-10	14	10	10	3	4
	-6	4	6	3	4	1
	-4	10	6	5	2	3
	-3	22	15	13	2	2
	0	80	63	62	6	4
	7	13	10	8	2	2
Corresponding to Fig.4d	Relative intensity Dystrophin / vinculin (%)
	WT	Control	ceRBE
	100	0	51.79
	100	0	49.19
	100	0	47
Corresponding to Fig.4f	Dys+ fibers (%)
	WT	Control	ceRBE
	100	1.05	77.5
	100	0.1	68.14
	100	0.52	58.62

## Sheet: Supplementary Data 5
Corresponding to Fig. s3b
	NGS data	A position in mRNA
	A position in gRNA	-38	-36	-32	-31	-27	-24	-16	-14	-10	-6	-4	-3	0	7	12	14	19	21	23	24	30	34	39
	NT	0.850575	0.0645623	0.269157	0.139686	0.451519	0.165093	0.476377	0.236677	0.87878	0.476968	1.51857	5.45139	11.6697	5.1064	6.82995	0.779109	3.11377	0.150619	1.16327	18.0688	0.017789	0	0
	mis10	2.31407	0.26819	5.45886	4.34629	11.4048	4.97055	3.19086	1.00512	9.83414	2.63291	4.71056	26.844	72.4864	15.1589	17.5152	0.76086	3.38222	0.159322	1.30152	27.9224	0.0136113	0	0
	mis13	1.26026	0.140221	2.96925	2.3003	3.77233	2.92795	2.57768	0.834742	8.43203	2.98475	11.2494	37.4531	74.3513	32.8797	15.6648	0.965745	4.27877	0.210545	1.44648	28.7366	0.0177197	0	0
	mis16	1.33737	0.113439	1.41945	1.71024	5.93573	1.89247	6.17862	1.13708	7.94608	2.22229	10.9463	42.426	78.6049	27.9927	58.9323	1.37433	3.62654	0.183584	1.24695	25.8141	0.016516	0	0
	mis19	1.48294	0.136069	0.559336	0.249484	2.4899	1.4164	8.20146	11.8791	9.76008	3.92926	18.0331	51.8022	79.7633	28.418	60.0679	5.64263	4.02561	0.184141	1.29656	25.4081	0.015913	0	0
	mis22	1.325	0.132634	0.535529	0.175334	0.663558	0.855043	3.43524	1.98386	17.0499	2.63577	9.53001	38.2499	76.3073	34.2827	47.7	6.48166	20.9277	0.227324	1.90142	24.984	0.016502	0	0
	mis25	1.73283	0.143196	0.565705	0.147039	0.485825	0.244935	1.29397	0.383082	14.6352	9.00649	8.14745	39.6243	81.0551	35.4612	50.2212	8.30167	38.2287	0.636922	9.51311	42.9766	0.0197573	0	0
	mis28	2.06318	0.216102	0.591593	0.147607	2.34371	0.1521	4.07455	0.980417	5.37338	9.07517	32.8186	69.2733	85.6507	43.9734	66.6337	3.36895	30.2636	2.00477	16.426	64.6288	0.0160743	0	0
	mis31	2.44922	0.242307	0.783913	0.188068	1.66333	0.257529	1.88234	1.03293	3.93992	4.84263	24.518	66.4175	85.4174	40.2761	68.8568	11.3345	19.8374	1.21617	22.6957	64.9857	0.0139113	0	0
	mis34	2.61181	0.376277	0.896654	0.229364	1.16848	0.248899	0.693037	0.518956	2.89077	3.92117	15.9344	58.0217	82.3179	36.3771	61.6503	11.3841	23.4916	0.781083	14.6185	52.8797	0.016015	0	0
	mis37	2.71029	0.520287	1.56146	0.373611	0.802906	0.203243	0.586468	0.265423	1.01762	1.0717	3.14595	17.1896	79.6737	39.075	57.8533	7.60382	39.0011	2.36545	8.37534	44.9853	0.0148217	0	0
	mis40	3.20418	0.511756	1.89703	0.475758	0.885454	0.209799	0.653118	0.260418	0.921416	0.91662	3.30941	18.2183	77.8341	43.1292	53.0168	8.88068	39.3521	3.60013	15.0436	54.7621	0.0158387	0	0
	Target A
	NT	mis10	mis13	mis16	mis19	mis22	mis25	mis28	mis31	mis34	mis37	mis40
	11.8839	68.4309	77.7993	81.0589	79.4446	77.9115	83.0304	89.1321	89.3598	85.4357	77.8671	80.875
	11.5737	74.3314	73.0746	74.3336	79.9681	71.1528	79.0431	86.2052	87.8806	82.904	79.7821	72.9886
	11.5514	74.6968	72.18	80.4222	79.8772	79.8575	81.0917	81.6147	79.0117	78.614	81.3719	79.6386

## Sheet: Supplementary Data 6
Corresponding to Fig. s4
	PPIB	-26			-23			-20			-18			-14			-13			-11			-9			0			2			7			8			11
	ceRBERESCUE-S	1	0	0	0	1	0	1	1	1	2	2	2	0	0	0	2	2	4	0	1	1	2	2	1	60	60	61	2	2	3	3	2	4	7	4	7	3	2	0
	ceRBERESCUE-S_non-DR	0	1	0	1	0	0	1	1	1	2	2	2	0	1	0	1	1	1	1	1	0	1	2	2	4	9	5	1	2	1	3	2	3	1	1	2	3	2	3
	RESCUE-S	0	0	0	0	0	1	1	1	1	3	2	2	0	0	0	2	1	1	1	1	0	2	2	2	3	2	3	1	2	2	3	2	3	4	2	1	3	2	2
	RESCUE-S_non-DR	0	2	0	0	2	0	0	1	1	2	2	2	2	0	0	1	3	1	0	0	1	2	2	2	1	2	2	3	3	2	2	4	2	1	2	2	3	4	2
	KRAS-S2	-28			-25			-22			-21			-20			-18			-17			-16			-11			0			2			3			5			8			10			12
	ceRBERESCUE-S	1	1	1	2	2	0	1	1	1	5	2	2	8	1	0	11	7	5	8	0	9	0	7	0	0	2	1	54	48	49	0	0	0	3	2	3	2	1	1	33	28	27	0	0	0	4	3	1
	ceRBERESCUE-S_non-DR	4	7	4	1	2	1	1	2	1	2	4	3	4	1	3	3	2	4	5	3	2	0	2	0	1	2	0	15	12	15	0	1	0	2	2	1	1	1	1	2	1	1	0	0	0	1	3	0
	RESCUE-S	4	4	1	0	1	1	1	2	2	3	2	4	6	0	2	0	4	3	8	4	3	0	0	0	2	2	2	14	16	10	0	0	0	4	2	2	1	1	1	0	2	1	1	0	1	1	1	1
	RESCUE-S_non-DR	1	1	1	1	1	1	1	2	1	2	3	4	1	3	3	0	2	2	5	0	0	0	4	0	2	2	3	1	1	0	0	1	0	2	2	1	1	1	1	1	1	1	0	1	0	2	2	2
	SMAD4-S1	-31			-30			-29			-25			-21			-19			-7			0			2			5			6			9			14			16			19
	ceRBERESCUE-S	2	2	2	5	5	4	3	4	0	4	4	4	1	2	1	8	7	7	3	4	3	48	44	44	2	0	2	2	0	2	6	6	5	7	6	6	4	5	4	0	0	0	6	5	5
	ceRBERESCUE-S_non-DR	2	2	2	3	4	3	5	6	1	4	5	4	1	2	2	8	10	7	4	4	3	3	3	3	4	5	3	3	4	2	2	0	0	3	4	2	2	0	4	0	0	2	5	7	6
	RESCUE-S	2	2	2	3	4	4	1	7	0	4	5	4	2	2	1	7	8	5	3	4	3	3	2	2	3	5	0	2	3	2	0	0	0	2	3	2	4	3	4	2	0	0	6	6	4
	RESCUE-S_non-DR	2	3	2	4	4	3	0	3	1	3	5	4	2	1	1	6	6	7	0	4	4	0	0	0	2	1	3	1	1	2	0	3	0	2	2	2	4	4	3	0	0	0	5	4	6
	SMAD4-S2	-32			-29			-27			-26			-24			-21			-18			-15			-9			-4			-3			0			3			8			11			13
	ceRBERESCUE-S	1	0	1	2	1	0	1	0	0	1	2	1	3	2	2	4	4	1	1	1	2	5	5	5	9	4	6	6	4	5	9	6	4	52	52	51	0	3	0	9	7	6	1	2	0	4	4	5
	ceRBERESCUE-S_non-DR	1	2	0	0	1	0	3	1	1	3	2	1	3	2	2	0	0	1	3	3	1	8	7	5	2	3	6	4	2	4	0	2	6	19	17	18	2	2	3	3	3	6	3	3	6	4	4	1
	RESCUE-S	1	1	0	1	2	1	2	1	0	4	1	3	1	2	2	1	4	2	2	1	1	7	5	4	0	8	4	3	6	4	4	6	0	8	9	8	3	0	1	3	0	1	1	2	3	1	2	2
	RESCUE-S_non-DR	0	0	0	1	6	2	2	1	0	2	2	2	2	2	2	1	0	1	1	1	2	8	5	6	6	4	4	2	3	4	4	0	2	9	7	6	3	2	2	2	4	3	0	1	4	0	1	2
	FANCC	-30			-27			-19			-17			-9			-7			-4			-3			0			4			12			17			18
	ceRBERESCUE-S	1	1	1	6	1	4	2	1	2	4	3	3	4	6	4	1	1	1	1	1	1	1	0	0	38	37	35	1	1	0	3	2	4	1	0	1	2	3	5
	ceRBERESCUE-S_non-DR	1	1	2	0	1	1	1	1	2	3	2	0	3	2	0	1	0	1	0	2	1	1	0	0	13	14	14	1	2	6	2	2	4	0	1	3	3	2	3
	RESCUE-S	1	2	1	2	2	4	2	2	2	0	1	1	2	3	3	0	1	0	1	2	1	0	1	1	7	7	7	3	3	3	2	3	2	1	2	2	2	3	2
	RESCUE-S_non-DR	1	1	1	2	3	3	2	2	2	4	3	2	1	3	2	1	3	2	1	3	0	0	0	0	4	4	4	2	3	4	3	2	3	1	1	1	2	3	3
[truncated: 15 more columns]

## Sheet: Supplementary Data 7
Corresponding to Fig. s5
	NFKB1	-25	-24	-22	-18	-17	-15	-14	-13	-11	-10	-7	-3	-2	-1	0	1	2	3	4
	ceRBERESCUE-S	4	1	2	3	0	1	2	2	0	5	9	2	1	2	30	1	4	1	3
		3	1	2	3	1	1	2	2	0	5	8	3	1	2	28	1	4	1	3
		5	2	2	3	1	1	2	2	0	4	9	2	2	3	29	1	5	1	3
	ceRBERESCUE-S_non-DR	5	1	3	3	1	1	1	1	0	0	2	3	1	2	7	1	4	1	4
		4	1	2	3	1	1	2	1	1	3	1	3	2	3	6	1	4	2	3
		5	2	2	3	1	2	2	1	2	1	1	3	2	3	8	1	5	3	6
	RESCUE-S	6	2	2	3	1	2	3	2	1	1	5	3	3	2	24	1	7	4	8
		6	1	3	3	1	2	2	1	0	3	5	4	2	2	25	1	6	1	6
		8	3	2	3	1	2	0	1	0	2	5	3	3	2	24	1	8	1	5
	RESCUE-S_non-DR	5	1	2	3	1	3	3	1	0	1	1	3	2	3	4	3	5	2	4
		4	0	2	3	1	3	5	1	1	3	1	3	1	3	4	2	5	3	4
		6	2	2	3	0	3	3	1	0	1	2	3	2	2	4	2	6	2	4
	F8	-24	-21	-20	-16	-14	-13	-11	-8	-7	-6	-4	-3	0	4
	ceRBERESCUE-S	1	0	3	2	0	2	46	3	5	3	2	4	51	2
		0	2	2	2	0	4	47	1	0	3	3	4	52	2
		0	1	2	1	0	3	47	1	5	2	3	3	54	3
	ceRBERESCUE-S_non-DR	1	0	2	1	0	1	7	1	4	2	8	2	3	3
		0	0	3	1	0	1	7	3	5	1	7	1	3	3
		0	1	2	1	0	1	1	1	4	2	7	3	3	3
	RESCUE-S	0	1	3	1	1	1	14	1	4	1	2	1	17	2
		0	0	4	2	1	1	12	1	4	2	1	2	22	2
		1	0	2	1	0	1	16	3	5	2	1	1	21	3
	RESCUE-S_non-DR	0	0	2	1	1	1	1	3	6	1	3	1	1	3
		0	0	3	2	2	2	1	3	4	2	3	1	4	3
		0	0	2	1	0	2	2	2	5	2	2	1	1	3
	KRAS	-25	-23	-21	-20	-17	-16	-14	-13	-11	-10	-1	0	2	3
	ceRBERESCUE-S	3	1	5	0	6	14	0	2	4	4	1	62	1	3
		5	3	2	2	6	15	2	3	2	0	1	57	2	4
		4	3	2	1	6	13	0	3	3	3	2	61	1	4
	ceRBERESCUE-S_non-DR	3	2	6	7	5	18	3	7	2	7	2	2	4	3
		3	3	2	2	7	14	0	1	0	1	1	5	2	0
		6	5	5	2	5	13	1	1	3	4	1	4	1	3
	RESCUE-S	2	2	4	2	5	16	0	1	2	0	1	14	1	3
		10	5	6	4	4	14	1	0	4	1	2	25	2	2
		4	2	1	1	7	14	0	0	5	1	1	17	1	3
	RESCUE-S_non-DR	2	2	4	0	5	14	2	1	2	2	1	2	2	1
		3	2	3	0	6	14	1	2	4	0	3	2	2	2
		2	2	1	1	8	14	0	1	0	0	0	5	1	3
	PPIB	-25	-24	-18	-15	-12	-10	-9	-7	-5	-4	-2	-1	0	2	3	4
	ceRBERESCUE-S	4	2	1	1	3	3	2	1	2	4	2	2	49	4	1	6
		5	2	1	1	3	5	2	2	0	5	3	3	52	3	2	7
		4	0	2	0	3	0	0	1	0	6	2	2	48	4	3	7
	ceRBERESCUE-S_non-DR	0	2	2	4	4	6	2	3	3	3	2	4	2	1	2	8
		2	1	2	3	1	5	2	4	2	1	2	2	1	1	0	3
		3	1	1	8	4	4	2	3	6	0	2	5	0	0	0	11
	RESCUE-S	2	2	1	1	2	3	1	1	2	3	1	2	3	0	0	1
		1	2	2	8	6	7	2	4	6	0	2	9	2	0	0	2
		4	2	2	3	2	8	2	4	3	3	2	3	3	2	0	3
	RESCUE-S_non-DR	0	1	2	1	2	3	1	1	2	3	1	0	3	2	3	1
		1	2	2	4	6	2	3	2	3	2	3	2	2	0	0	2
		0	1	2	10	1	6	2	3	7	0	2	0	1	0	0	8
	SMN1	-21			-20			-19			-18			-17			-12			-9			-8			-7			0			1			3			4
	ceRBERESCUE-S	1	1	2	2	1	2	3	3	4	0	0	0	6	4	3	1	1	1	3	0	0	3	3	3	2	2	2	38	36	33	1	1	1	0	1	1	18	16	16
	ceRBERESCUE-S_non-DR	1	1		3	1		0	3		4	2		1	0		1	1		3	2		4	2		0	4		2	1		1	1		1	1		1	5
	NF1	-25			-22			-18			-14			-13			-12			-10			-9			-6			-5			-3			-2			0			4
	ceRBERESCUE-S	2	2	2	1	2	2	1	1	2	3	0	3	3	4	3	8	8	9	2	2	2	3	3	2	1	1	1	3	3	3	3	3	3	3	3	2	50	50	50	1	1	1
	ceRBERESCUE-S_non-DR	2	2	2	0	1	1	0	1	1	2	1	1	2	3	4	1	1	1	2	2	2	1	2	3	1	2	1	1	0	2	2	2	2	2	3	3	1	1	2	1	1	1
	NF2	-24			-22			-20			-19			-18			-16			-13			-12			-10			-9			-8			-7			-6			-5			-4			-3
	ceRBERESCUE-S	1	1	1	1	1	1	2	1	1	3	3	4	1	2	2	0	1	1	1	1	2	10	10	9	1	2	0	1	3	1	2	2	2	1	0	1	2	2	2	2	2	3	0	0	0	7	7	7
	ceRBERESCUE-S_non-DR	2	1	2	1	1	2	1	1	2	3	4	4	1	2	2	1	0	1	1	1	4	0	4	0	1	2	0	2	3	3	2	2	3	2	2	1	0	3	2	0	3	2	3	0	0	3	4	4
	RAF1	-20			-16			-14			-13			-12			-10			-7			-6			-4			-2			0			1			3			4
	ceRBERESCUE-S	2	1	2	3	3	3	2	2	2	1	1	2	2	1	3	2	2	2	2	2	2	1	2	1	3	2	3	4	3	4	58	54	61	2	2	3	0	2	1	1	1	0
	ceRBERESCUE-S_non-DR	2	2	2	3	3	3	2	4	2	1	1	1	3	2	2	3	3	2	3	2	3	0	2	0	3	2	3	2	3	3	3	5	5	5	4	3	0	1	0	2	1	1
[truncated: 9 more columns]

## Sheet: Supplementary Data 8
Corresponding to Fig. s6
		A-to-I			C-to-U
	Control	66	110	361	47	100	388
	ceRBE	400	363	479	320	368	381
